# Supplementary material for: The Phytochemical and Functional Characterization of the Aerial Parts of Artemisa alba Turra (Asteraceae) Grown in Romania
Source: Foods. 2025 Apr 17;14(8):1389. doi: 10.3390/foods14081389 (PMC12027346; doi:10.3390/foods14081389)
Supplement: Supplementary file 1 [file foods-14-01389-s001.zip]

Archive with 1 entries (1 files):
- foods-3544868-supplementary.pdf
